# Supplementary material for: Comparative Study on Foaming Properties of Egg White with Yolk Fractions and Their Hydrolysates
Source: Foods. 2021 Sep 21;10(9):2238. doi: 10.3390/foods10092238 (PMC8468132; doi:10.3390/foods10092238)
Supplement: Supplementary file 1 [file foods-10-02238-s001.zip]

Archive with 1 entries (1 files):
- foods-1375801-supplementary.pdf
